# Supplementary material for: Gold(I) Catalysis Applied to the Stereoselective Synthesis of Indeno[2,1-b]thiochromene Derivatives and Seleno Analogues
Source: Org Lett. 2022 Oct 24;24(43):8077–82. doi: 10.1021/acs.orglett.2c03411 (PMC9641678; doi:10.1021/acs.orglett.2c03411)
Supplement: Supplementary file 2 — ol2c03411_si_002.zip [file ol2c03411_si_002.zip]

Archive with 2,758 entries (2,324 files):
- FID/
- FID/2r/
- FID/2r/13C/
- FID/2r/13C/acqu
- FID/2r/13C/acqus
- FID/2r/13C/audita.txt
- FID/2r/13C/cpdprg2
- FID/2r/13C/fid
- FID/2r/13C/format.temp
- FID/2r/13C/pdata/
- FID/2r/13C/pdata/1/
- FID/2r/13C/pdata/1/1i
- FID/2r/13C/pdata/1/1r
- FID/2r/13C/pdata/1/auditp.txt
- FID/2r/13C/pdata/1/outd
- FID/2r/13C/pdata/1/proc
- FID/2r/13C/pdata/1/procs
- FID/2r/13C/pdata/1/thumb.png
- FID/2r/13C/pdata/1/title
- FID/2r/13C/pulseprogram
- FID/2r/13C/scon2
- FID/2r/13C/shimvalues
- FID/2r/13C/specpar
- FID/2r/13C/spnam5
- FID/2r/13C/spnam8
- FID/2r/13C/uxnmr.info
- FID/2r/13C/uxnmr.par
- FID/2r/13C/vtc_pid_settings
- FID/2r/1H/
- FID/2r/1H/acqu
- FID/2r/1H/acqus
- FID/2r/1H/audita.txt
- FID/2r/1H/fid
- FID/2r/1H/format.temp
- FID/2r/1H/pdata/
- FID/2r/1H/pdata/1/
- FID/2r/1H/pdata/1/1i
- FID/2r/1H/pdata/1/1r
- FID/2r/1H/pdata/1/auditp.txt
- FID/2r/1H/pdata/1/outd
- FID/2r/1H/pdata/1/proc
- FID/2r/1H/pdata/1/procs
- FID/2r/1H/pdata/1/thumb.png
- FID/2r/1H/pdata/1/title
- FID/2r/1H/pulseprogram
- FID/2r/1H/scon2
- FID/2r/1H/shimvalues
- FID/2r/1H/specpar
- FID/2r/1H/uxnmr.info
- FID/2r/1H/uxnmr.par
- FID/2r/1H/vtc_pid_settings
- FID/2u/
- FID/2u/13C/
- FID/2u/13C/acqu
- FID/2u/13C/acqus
- FID/2u/13C/audita.txt
- FID/2u/13C/cpdprg2
- FID/2u/13C/fid
- FID/2u/13C/format.temp
- FID/2u/13C/pdata/
- FID/2u/13C/pdata/1/
- FID/2u/13C/pdata/1/1i
- FID/2u/13C/pdata/1/1r
- FID/2u/13C/pdata/1/auditp.txt
- FID/2u/13C/pdata/1/outd
- FID/2u/13C/pdata/1/proc
- FID/2u/13C/pdata/1/procs
- FID/2u/13C/pdata/1/thumb.png
- FID/2u/13C/pdata/1/title
- FID/2u/13C/pulseprogram
- FID/2u/13C/scon2
- FID/2u/13C/shimvalues
- FID/2u/13C/specpar
- FID/2u/13C/spnam5
- FID/2u/13C/spnam8
- FID/2u/13C/uxnmr.info
- FID/2u/13C/uxnmr.par
- FID/2u/13C/vtc_pid_settings
- FID/2u/1H/
- FID/2u/1H/acqu
- FID/2u/1H/acqus
- FID/2u/1H/audita.txt
- FID/2u/1H/fid
- FID/2u/1H/format.temp
- FID/2u/1H/pdata/
- FID/2u/1H/pdata/1/
- FID/2u/1H/pdata/1/1i
- FID/2u/1H/pdata/1/1r
- FID/2u/1H/pdata/1/auditp.txt
- FID/2u/1H/pdata/1/outd
- FID/2u/1H/pdata/1/proc
- FID/2u/1H/pdata/1/procs
- FID/2u/1H/pdata/1/thumb.png
- FID/2u/1H/pdata/1/title
- FID/2u/1H/pulseprogram
- FID/2u/1H/scon2
- FID/2u/1H/shimvalues
- FID/2u/1H/specpar
- FID/2u/1H/uxnmr.info
- FID/2u/1H/uxnmr.par
- FID/2u/1H/vtc_pid_settings
- FID/2w/
- FID/2w/13C/
- FID/2w/13C/acqu
- FID/2w/13C/acqus
- FID/2w/13C/audita.txt
- FID/2w/13C/cpdprg2
- FID/2w/13C/fid
- FID/2w/13C/format.temp
- FID/2w/13C/pdata/
- FID/2w/13C/pdata/1/
- FID/2w/13C/pdata/1/1i
- FID/2w/13C/pdata/1/1r
- FID/2w/13C/pdata/1/auditp.txt
- FID/2w/13C/pdata/1/outd
- FID/2w/13C/pdata/1/proc
- FID/2w/13C/pdata/1/procs
- FID/2w/13C/pdata/1/thumb.png
- FID/2w/13C/pdata/1/title
- FID/2w/13C/pulseprogram
- FID/2w/13C/scon2
- FID/2w/13C/shimvalues
- FID/2w/13C/specpar
- FID/2w/13C/spnam5
- FID/2w/13C/spnam8
- FID/2w/13C/uxnmr.info
- FID/2w/13C/uxnmr.par
- FID/2w/13C/vtc_pid_settings
- FID/2w/1H/
- FID/2w/1H/acqu
- FID/2w/1H/acqus
- FID/2w/1H/audita.txt
- FID/2w/1H/fid
- FID/2w/1H/format.temp
- FID/2w/1H/pdata/
- FID/2w/1H/pdata/1/
- FID/2w/1H/pdata/1/1i
- FID/2w/1H/pdata/1/1r
- FID/2w/1H/pdata/1/auditp.txt
- FID/2w/1H/pdata/1/outd
- FID/2w/1H/pdata/1/proc
- FID/2w/1H/pdata/1/procs
- FID/2w/1H/pdata/1/thumb.png
- FID/2w/1H/pdata/1/title
- FID/2w/1H/pulseprogram
- FID/2w/1H/scon2
- FID/2w/1H/shimvalues
- FID/2w/1H/specpar
- FID/2w/1H/uxnmr.info
- FID/2w/1H/uxnmr.par
- FID/2w/1H/vtc_pid_settings
- FID/3r/
- FID/3r/13C/
- FID/3r/13C/acqu
- FID/3r/13C/acqus
- FID/3r/13C/audita.txt
- FID/3r/13C/cpdprg2
- FID/3r/13C/fid
- FID/3r/13C/format.temp
- FID/3r/13C/pdata/
- FID/3r/13C/pdata/1/
- FID/3r/13C/pdata/1/1i
- FID/3r/13C/pdata/1/1r
- FID/3r/13C/pdata/1/auditp.txt
- FID/3r/13C/pdata/1/outd
- FID/3r/13C/pdata/1/proc
- FID/3r/13C/pdata/1/procs
- FID/3r/13C/pdata/1/thumb.png
- FID/3r/13C/pdata/1/title
- FID/3r/13C/pulseprogram
- FID/3r/13C/scon2
- FID/3r/13C/shimvalues
- FID/3r/13C/specpar
- FID/3r/13C/spnam5
- FID/3r/13C/spnam8
- FID/3r/13C/uxnmr.info
- FID/3r/13C/uxnmr.par
- FID/3r/13C/vtc_pid_settings
- FID/3r/1H/
- FID/3r/1H/acqu
- FID/3r/1H/acqus
- FID/3r/1H/audita.txt
- FID/3r/1H/fid
- FID/3r/1H/format.temp
- FID/3r/1H/pdata/
- FID/3r/1H/pdata/1/
- FID/3r/1H/pdata/1/1i
- FID/3r/1H/pdata/1/1r
- FID/3r/1H/pdata/1/auditp.txt
- FID/3r/1H/pdata/1/outd
- FID/3r/1H/pdata/1/proc
- FID/3r/1H/pdata/1/procs
- FID/3r/1H/pdata/1/thumb.png
- FID/3r/1H/pdata/1/title
- FID/3r/1H/pulseprogram
- FID/3r/1H/scon2
- FID/3r/1H/shimvalues
- FID/3r/1H/specpar
- FID/3r/1H/uxnmr.info
- FID/3r/1H/uxnmr.par
- FID/3r/1H/vtc_pid_settings
- FID/3s/
- FID/3s/13C/
- FID/3s/13C/acqu
- FID/3s/13C/acqus
- FID/3s/13C/audita.txt
- FID/3s/13C/cpdprg2
- FID/3s/13C/fid
- FID/3s/13C/format.temp
- FID/3s/13C/pdata/
- FID/3s/13C/pdata/1/
- FID/3s/13C/pdata/1/1i
- FID/3s/13C/pdata/1/1r
- FID/3s/13C/pdata/1/auditp.txt
- FID/3s/13C/pdata/1/outd
- FID/3s/13C/pdata/1/proc
- FID/3s/13C/pdata/1/procs
- FID/3s/13C/pdata/1/thumb.png
- FID/3s/13C/pdata/1/title
- FID/3s/13C/pulseprogram
- FID/3s/13C/scon
- FID/3s/13C/scon2
- FID/3s/13C/shimvalues
- FID/3s/13C/specpar
- FID/3s/13C/spnam5
- FID/3s/13C/spnam8
- FID/3s/13C/uxnmr.info
- FID/3s/13C/uxnmr.par
- FID/3s/13C/vtc_pid_settings
- FID/3s/1H/
- FID/3s/1H/acqu
- FID/3s/1H/acqus
- FID/3s/1H/audita.txt
- FID/3s/1H/fid
- FID/3s/1H/format.temp
- FID/3s/1H/pdata/
- FID/3s/1H/pdata/1/
- FID/3s/1H/pdata/1/1i
- FID/3s/1H/pdata/1/1r
- FID/3s/1H/pdata/1/auditp.txt
- FID/3s/1H/pdata/1/outd
- FID/3s/1H/pdata/1/proc
- FID/3s/1H/pdata/1/procs
- FID/3s/1H/pdata/1/thumb.png
- FID/3s/1H/pdata/1/title
- FID/3s/1H/prosol_History
- FID/3s/1H/pulseprogram
- FID/3s/1H/scon
- FID/3s/1H/scon2
- FID/3s/1H/shimvalues
- FID/3s/1H/specpar
- FID/3s/1H/uxnmr.info
- FID/3s/1H/uxnmr.par
- FID/3s/1H/vtc_pid_settings
- FID/3t/
- FID/3t/13C/
- FID/3t/13C/acqu
- FID/3t/13C/acqus
- FID/3t/13C/audita.txt
- FID/3t/13C/cpdprg2
- FID/3t/13C/fid
- FID/3t/13C/format.temp
- FID/3t/13C/pdata/
- FID/3t/13C/pdata/1/
- FID/3t/13C/pdata/1/1i
- FID/3t/13C/pdata/1/1r
- FID/3t/13C/pdata/1/auditp.txt
- FID/3t/13C/pdata/1/outd
- FID/3t/13C/pdata/1/proc
- FID/3t/13C/pdata/1/procs
- FID/3t/13C/pdata/1/thumb.png
- FID/3t/13C/pdata/1/title
- FID/3t/13C/pulseprogram
- FID/3t/13C/scon2
- FID/3t/13C/shimvalues
- FID/3t/13C/specpar
- FID/3t/13C/spnam5
- FID/3t/13C/spnam8
- FID/3t/13C/uxnmr.info
- FID/3t/13C/uxnmr.par
- FID/3t/13C/vtc_pid_settings
- FID/3t/1H/
- FID/3t/1H/acqu
- FID/3t/1H/acqus
- FID/3t/1H/audita.txt
- FID/3t/1H/fid
- FID/3t/1H/format.temp
- FID/3t/1H/pdata/
- FID/3t/1H/pdata/1/
- FID/3t/1H/pdata/1/1i
- FID/3t/1H/pdata/1/1r
- FID/3t/1H/pdata/1/auditp.txt
- FID/3t/1H/pdata/1/outd
- FID/3t/1H/pdata/1/proc
- FID/3t/1H/pdata/1/procs
- FID/3t/1H/pdata/1/thumb.png
- FID/3t/1H/pdata/1/title
- FID/3t/1H/pulseprogram
- FID/3t/1H/scon2
- FID/3t/1H/shimvalues
[truncated: 2,458 more entries]
