# Supplementary material for: Gold(I) Catalysis Applied to the Stereoselective Synthesis of Indeno[2,1-b]thiochromene Derivatives and Seleno Analogues
Source: Org Lett. 2022 Oct 24;24(43):8077–82. doi: 10.1021/acs.orglett.2c03411 (PMC9641678; doi:10.1021/acs.orglett.2c03411)
Supplement: Supplementary file 2 — ol2c03411_si_002.zip [file ol2c03411_si_002.zip › FID/2r/1H/audita.txt]

##TITLE= Audit trail, TopSpin 3.5 pl 7
##JCAMPDX= 5.01
##ORIGIN= Bruker BioSpin GmbH
##OWNER= QO-3
$$ C:/RMN Usuarios/QO-3/Cintia/cv1295-f1/1/audita.txt
##AUDIT TRAIL=  $$ (NUMBER, WHEN, WHO, WHERE, PROCESS, VERSION, WHAT)
(   1,<2020-11-25 10:41:00.766 +0100>,<QO-3>,<fosforo>,<go4>,<TopSpin 3.5.7>,
      <created by zg
	started at 2020-11-25 10:40:02.488 +0100,
	POWCHK enabled, PULCHK disabled,
       configuration hash MD5:
       E4 96 BC FE 9E D0 59 45 17 5B 75 BB B2 22 26 34
       data hash MD5: 30046
       EA 2B 29 61 64 52 48 25 5D 75 06 36 B6 7D C9 76>)
##END=

$$ hash MD5
$$ FA 48 0D 13 9E A1 AA FF FD 08 EC 60 6C DB E6 AE
