# Supplementary material for: Gold(I) Catalysis Applied to the Stereoselective Synthesis of Indeno[2,1-b]thiochromene Derivatives and Seleno Analogues
Source: Org Lett. 2022 Oct 24;24(43):8077–82. doi: 10.1021/acs.orglett.2c03411 (PMC9641678; doi:10.1021/acs.orglett.2c03411)
Supplement: Supplementary file 2 — ol2c03411_si_002.zip [file ol2c03411_si_002.zip › FID/2u/13C/pdata/1/auditp.txt]

##TITLE= Audit trail, TopSpin 3.5 pl 7
##JCAMPDX= 5.01
##ORIGIN= Bruker BioSpin GmbH
##OWNER= QO-3
$$ C:\RMN Usuarios\QO-3\Cintia/cv1275-3-recol2/2/pdata/1/auditp.txt
##AUDIT TRAIL=  $$ (NUMBER, WHEN, WHO, WHERE, PROCESS, VERSION, WHAT)
(   1,<2020-11-16 13:11:43.497 +0100>,<QO-3>,<fosforo>,<go4>,<TopSpin 3.5.7>,
      <acquisition in progress>)
(   2,<2020-11-16 13:18:53.762 +0100>,<QO-3>,<fosforo>,<proc1d>,<TopSpin 3.5.7>,
      <Start of raw data processing
       ft ME_mod = 2 NCOEF = 4096 LPBIN = 256K FT_mod = 6 PKNL = 1 SI = 128K 
       data hash MD5: 128K
       BC 96 8F 28 A1 EB 88 25 64 9D 2D C7 75 F1 21 5D>)
(   3,<2020-11-16 13:18:54.818 +0100>,<QO-3>,<fosforo>,<proc1d>,<TopSpin 3.5.7>,
      <apk 
       data hash MD5: 128K
       31 29 F2 64 10 B3 54 ED 5D 16 E4 A9 55 DF 16 EF>)
##END=

$$ hash MD5
$$ CD F3 53 C8 4A 9A 42 56 BF 88 76 F9 D5 41 60 41
