# Supplementary material for: Gold(I) Catalysis Applied to the Stereoselective Synthesis of Indeno[2,1-b]thiochromene Derivatives and Seleno Analogues
Source: Org Lett. 2022 Oct 24;24(43):8077–82. doi: 10.1021/acs.orglett.2c03411 (PMC9641678; doi:10.1021/acs.orglett.2c03411)
Supplement: Supplementary file 2 — ol2c03411_si_002.zip [file ol2c03411_si_002.zip › FID/2u/1H/audita.txt]

##TITLE= Audit trail, TopSpin 3.5 pl 7
##JCAMPDX= 5.01
##ORIGIN= Bruker BioSpin GmbH
##OWNER= QO-3
$$ C:/RMN Usuarios/QO-3/Cintia/cv1275-3-recol2/1/audita.txt
##AUDIT TRAIL=  $$ (NUMBER, WHEN, WHO, WHERE, PROCESS, VERSION, WHAT)
(   1,<2020-11-16 13:10:31.268 +0100>,<QO-3>,<fosforo>,<go4>,<TopSpin 3.5.7>,
      <created by zg
	started at 2020-11-16 13:09:32.897 +0100,
	POWCHK enabled, PULCHK disabled,
       configuration hash MD5:
       46 9A 05 84 D0 D6 BD 76 54 BD FB 61 08 A2 01 79
       data hash MD5: 30046
       DC AD EB 44 84 44 86 43 51 CE 1D 3C 02 D9 CE 3F>)
##END=

$$ hash MD5
$$ 1D 12 B9 C1 AB 09 02 9E 79 C4 C8 1B 49 4C 34 5E
