# Supplementary material for: Gold(I) Catalysis Applied to the Stereoselective Synthesis of Indeno[2,1-b]thiochromene Derivatives and Seleno Analogues
Source: Org Lett. 2022 Oct 24;24(43):8077–82. doi: 10.1021/acs.orglett.2c03411 (PMC9641678; doi:10.1021/acs.orglett.2c03411)
Supplement: Supplementary file 2 — ol2c03411_si_002.zip [file ol2c03411_si_002.zip › FID/2w/13C/pdata/1/auditp.txt]

##TITLE= Audit trail, TopSpin 3.5 pl 7
##JCAMPDX= 5.01
##ORIGIN= Bruker BioSpin GmbH
##OWNER= QO-3
$$ C:\RMN Usuarios\QO-3\Cintia/cv1289-f1/2/pdata/1/auditp.txt
##AUDIT TRAIL=  $$ (NUMBER, WHEN, WHO, WHERE, PROCESS, VERSION, WHAT)
(   1,<2020-11-25 10:54:02.364 +0100>,<QO-3>,<fosforo>,<go4>,<TopSpin 3.5.7>,
      <acquisition in progress>)
(   2,<2020-11-25 11:04:03.081 +0100>,<QO-3>,<fosforo>,<proc1d>,<TopSpin 3.5.7>,
      <Start of raw data processing
       em ME_mod = 2 NCOEF = 4096 LPBIN = 256K LB = 2 SI = 128K 
       data hash MD5: 128K
       AB D5 0C A1 AF 2E EB 86 75 A8 96 62 E0 3E A3 11>)
(   3,<2020-11-25 11:04:03.191 +0100>,<QO-3>,<fosforo>,<proc1d>,<TopSpin 3.5.7>,
      <ft FT_mod = 6 PKNL = 1 SI = 128K 
       data hash MD5: 128K
       29 F1 BC 32 B1 AD FA 51 34 12 DE 38 13 92 0E 64>)
(   4,<2020-11-25 11:04:03.894 +0100>,<QO-3>,<fosforo>,<proc1d>,<TopSpin 3.5.7>,
      <apk 
       data hash MD5: 128K
       AB 9B 69 8F 13 CB 3F 43 51 A6 99 7C 19 57 75 FF>)
(   5,<2020-11-25 11:04:04.019 +0100>,<QO-3>,<fosforo>,<proc1d>,<TopSpin 3.5.7>,
      <abs n ABSG = 5 
       data hash MD5: 128K
       6A 20 B3 6E 30 52 CD 97 56 3B C4 95 CB 75 87 7F>)
##END=

$$ hash MD5
$$ 91 53 10 32 D6 93 D7 AB 2A 36 D9 DE 7F B4 30 96
