# Supplementary material for: Gold(I) Catalysis Applied to the Stereoselective Synthesis of Indeno[2,1-b]thiochromene Derivatives and Seleno Analogues
Source: Org Lett. 2022 Oct 24;24(43):8077–82. doi: 10.1021/acs.orglett.2c03411 (PMC9641678; doi:10.1021/acs.orglett.2c03411)
Supplement: Supplementary file 2 — ol2c03411_si_002.zip [file ol2c03411_si_002.zip › FID/2w/13C/shimvalues]

# Wed Nov 25 10:55:29 2020
#$$PROBEIDENTIFIER=Z104275_0392
#$$PROBENAME=PA BBO 300S1 BBF-H-D-05 Z
#$$SHIMID=313232
#
# Active Shim Gradients
#
Z           		-2925           
Z2          		-1219           
Z3          		-2018           
Z4          		-11061          
Z5          		-1472           
Z6          		19852           
X           		-69             
XZ          		-4142           
XZ2         		11522           
XZ3         		-1593           
Y           		-2308           
YZ          		1385            
YZ2         		-4967           
YZ3         		-1950           
XY          		618             
XYZ         		-4543           
(X2-Y2)     		514             
(X2-Y2)Z    		-2001           
X3          		6040            
Y3          		4224            
#
# Lock Parameter
#
FIELD		5540.074
LOCKPHASE		74.188  
LOCKPOWER		-30.000 
LOCKGAIN		124.050 
LOCKDC		-75.000 
LOCKSHIFT		7.240   
LOOPGAIN		-12.000 
LOOPTIME		0.400   
LOOPFILTER		100.000 
#
IEEE64_VERSION_CODE 1
#
# Shim currents 
#
SHIM_SETTING [1 ]  -1418.81179932  
SHIM_SETTING [2 ]  -603.60501566   
SHIM_SETTING [3 ]  -1061.58289007  
SHIM_SETTING [4 ]  -5818.25050741  
SHIM_SETTING [5 ]  -774.42423102   
SHIM_SETTING [6 ]  -36.40300000    
SHIM_SETTING [7 ]  -2178.88500000  
SHIM_SETTING [8 ]  6060.39900000   
SHIM_SETTING [9 ]  270.11800000    
SHIM_SETTING [10]  325.06500000    
SHIM_SETTING [11]  -1213.78600000  
SHIM_SETTING [12]  728.43200000    
SHIM_SETTING [13]  -2612.39200000  
SHIM_SETTING [14]  -1025.62300000  
SHIM_SETTING [15]  10442.00100000  
SHIM_SETTING [16]  -1052.49200000  
SHIM_SETTING [17]  -837.70100000   
SHIM_SETTING [18]  -2389.79300000  
SHIM_SETTING [19]  3177.07400000   
SHIM_SETTING [20]  2221.69000000   
