# Supplementary material for: Gold(I) Catalysis Applied to the Stereoselective Synthesis of Indeno[2,1-b]thiochromene Derivatives and Seleno Analogues
Source: Org Lett. 2022 Oct 24;24(43):8077–82. doi: 10.1021/acs.orglett.2c03411 (PMC9641678; doi:10.1021/acs.orglett.2c03411)
Supplement: Supplementary file 2 — ol2c03411_si_002.zip [file ol2c03411_si_002.zip › FID/2w/1H/pdata/1/auditp.txt]

##TITLE= Audit trail, TopSpin 3.5 pl 7
##JCAMPDX= 5.01
##ORIGIN= Bruker BioSpin GmbH
##OWNER= QO-3
$$ C:\RMN Usuarios\QO-3\Cintia/cv1289-f1/1/pdata/1/auditp.txt
##AUDIT TRAIL=  $$ (NUMBER, WHEN, WHO, WHERE, PROCESS, VERSION, WHAT)
(   1,<2020-11-24 11:55:53.415 +0100>,<QO-3>,<fosforo>,<go4>,<TopSpin 3.5.7>,
      <acquisition in progress>)
(   2,<2020-11-24 11:56:08.279 +0100>,<QO-3>,<fosforo>,<proc1d>,<TopSpin 3.5.7>,
      <Start of raw data processing
       ft FT_mod = 6 PKNL = 1 SI = 64K 
       data hash MD5: 64K
       84 6A 42 19 3B F7 21 87 E4 AF A5 CD 94 94 51 7D>)
(   3,<2020-11-24 11:56:09.699 +0100>,<QO-3>,<fosforo>,<proc1d>,<TopSpin 3.5.7>,
      <apk 
       data hash MD5: 64K
       E6 A3 EB 5F 26 79 36 B1 47 0D 86 14 DD 3E 5F 7E>)
##END=

$$ hash MD5
$$ 0B 43 75 63 17 EB 44 67 EF 1B 52 38 8D 24 99 4C
