# Supplementary material for: Gold(I) Catalysis Applied to the Stereoselective Synthesis of Indeno[2,1-b]thiochromene Derivatives and Seleno Analogues
Source: Org Lett. 2022 Oct 24;24(43):8077–82. doi: 10.1021/acs.orglett.2c03411 (PMC9641678; doi:10.1021/acs.orglett.2c03411)
Supplement: Supplementary file 2 — ol2c03411_si_002.zip [file ol2c03411_si_002.zip › FID/3r/13C/pdata/1/auditp.txt]

##TITLE= Audit trail, TopSpin 3.5 pl 7
##JCAMPDX= 5.01
##ORIGIN= Bruker BioSpin GmbH
##OWNER= QO-3
$$ C:\RMN Usuarios\QO-3\Cintia/cv1296-recol-f1/2/pdata/1/auditp.txt
##AUDIT TRAIL=  $$ (NUMBER, WHEN, WHO, WHERE, PROCESS, VERSION, WHAT)
(   1,<2021-01-22 16:16:39.557 +0100>,<QO-3>,<fosforo>,<go4>,<TopSpin 3.5.7>,
      <acquisition in progress>)
(   2,<2021-01-22 16:41:45.863 +0100>,<QO-3>,<fosforo>,<proc1d>,<TopSpin 3.5.7>,
      <Start of raw data processing
       em ME_mod = 2 NCOEF = 4096 LPBIN = 256K LB = 2 SI = 128K 
       data hash MD5: 128K
       D5 60 ED 9C 1C 85 35 B1 14 15 04 53 54 8D 7E 7F>)
(   3,<2021-01-22 16:41:45.988 +0100>,<QO-3>,<fosforo>,<proc1d>,<TopSpin 3.5.7>,
      <ft FT_mod = 6 PKNL = 1 SI = 128K 
       data hash MD5: 128K
       02 EB 62 0D 16 96 12 E6 F2 58 1A E9 48 37 84 42>)
(   4,<2021-01-22 16:41:46.535 +0100>,<QO-3>,<fosforo>,<proc1d>,<TopSpin 3.5.7>,
      <apk 
       data hash MD5: 128K
       5C 29 A2 29 58 DF C4 17 F2 D1 A4 9C 95 39 A2 20>)
(   5,<2021-01-22 16:41:46.675 +0100>,<QO-3>,<fosforo>,<proc1d>,<TopSpin 3.5.7>,
      <abs n ABSG = 5 
       data hash MD5: 128K
       66 63 0A 55 39 40 E0 67 68 AE 17 9C 97 87 E1 E8>)
##END=

$$ hash MD5
$$ 5F 6A 53 24 50 1A 16 03 07 B5 A5 C9 6A 58 CB 2F
