# Supplementary material for: Gold(I) Catalysis Applied to the Stereoselective Synthesis of Indeno[2,1-b]thiochromene Derivatives and Seleno Analogues
Source: Org Lett. 2022 Oct 24;24(43):8077–82. doi: 10.1021/acs.orglett.2c03411 (PMC9641678; doi:10.1021/acs.orglett.2c03411)
Supplement: Supplementary file 2 — ol2c03411_si_002.zip [file ol2c03411_si_002.zip › FID/3r/1H/pdata/1/auditp.txt]

##TITLE= Audit trail, TopSpin 3.5 pl 7
##JCAMPDX= 5.01
##ORIGIN= Bruker BioSpin GmbH
##OWNER= QO-3
$$ C:\RMN Usuarios\QO-3\Cintia/cv1296-recol-f1/1/pdata/1/auditp.txt
##AUDIT TRAIL=  $$ (NUMBER, WHEN, WHO, WHERE, PROCESS, VERSION, WHAT)
(   1,<2021-01-22 16:46:39.622 +0100>,<QO-3>,<fosforo>,<go4>,<TopSpin 3.5.7>,
      <acquisition in progress>)
(   2,<2021-01-22 16:47:08.541 +0100>,<QO-3>,<fosforo>,<proc1d>,<TopSpin 3.5.7>,
      <Start of raw data processing
       ft FT_mod = 6 PKNL = 1 SI = 64K 
       data hash MD5: 64K
       C4 8D CA 94 35 00 18 F2 7F EF 32 4E 4B 22 84 2B>)
(   3,<2021-01-22 16:47:09.869 +0100>,<QO-3>,<fosforo>,<proc1d>,<TopSpin 3.5.7>,
      <apk 
       data hash MD5: 64K
       C3 6F 62 C0 04 D7 E4 BC 2A 77 0A 8A D5 3E 4B 0F>)
##END=

$$ hash MD5
$$ F5 8B E2 51 4A 10 D6 A1 DE 53 7B 19 CD 6E 6F 7D
