# Supplementary material for: Gold(I) Catalysis Applied to the Stereoselective Synthesis of Indeno[2,1-b]thiochromene Derivatives and Seleno Analogues
Source: Org Lett. 2022 Oct 24;24(43):8077–82. doi: 10.1021/acs.orglett.2c03411 (PMC9641678; doi:10.1021/acs.orglett.2c03411)
Supplement: Supplementary file 2 — ol2c03411_si_002.zip [file ol2c03411_si_002.zip › FID/3s/13C/audita.txt]

##TITLE= Audit trail, TopSpin 3.6.4
##JCAMPDX= 5.01
##ORIGIN= Bruker BioSpin GmbH
##OWNER= QO-3
$$ C:/RMN Usuarios/QO-3/Cintia/cv600-f1/2/audita.txt
##AUDIT TRAIL=  $$ (NUMBER, WHEN, WHO, WHERE, PROCESS, VERSION, WHAT)
(   1,<2022-09-16 14:22:24.653 +0200>,<QO-3>,<fosforo>,<go4>,<TopSpin 3.6.4>,
      <created by zg on data set with UUID '91c3d254-35b9-11ed-afbd-6805ca5a771a'
       started at 2022-09-16 14:17:45.113 +0200,
       POWCHK enabled, PULCHK disabled,
       terminated by command 'halt'
       configuration hash MD5:
       F6 7F 6B 3A 03 AA 84 1F 28 79 14 E5 A1 7C 39 39
       data hash MD5: 21424
       82 8F A9 16 E8 79 AE D4 90 6E 50 D6 9F C1 93 CB
>)
##END=

$$ hash MD5
$$ 43 3E D1 51 E5 29 46 88 58 60 83 AC A1 A5 78 DC
