# Supplementary material for: Gold(I) Catalysis Applied to the Stereoselective Synthesis of Indeno[2,1-b]thiochromene Derivatives and Seleno Analogues
Source: Org Lett. 2022 Oct 24;24(43):8077–82. doi: 10.1021/acs.orglett.2c03411 (PMC9641678; doi:10.1021/acs.orglett.2c03411)
Supplement: Supplementary file 2 — ol2c03411_si_002.zip [file ol2c03411_si_002.zip › FID/3s/13C/pdata/1/auditp.txt]

##TITLE= Audit trail, TopSpin 3.6.4
##JCAMPDX= 5.01
##ORIGIN= Bruker BioSpin GmbH
##OWNER= QO-3
$$ C:/RMN Usuarios/QO-3/Cintia/cv600-f1/2/pdata/1/auditp.txt
##AUDIT TRAIL=  $$ (NUMBER, WHEN, WHO, WHERE, PROCESS, VERSION, WHAT)
(   1,<2022-09-16 14:17:45.113 +0200>,<QO-3>,<fosforo>,<go4>,<TopSpin 3.6.4>,
      <acquisition in progress>)
(   2,<2022-09-16 14:20:43.561 +0200>,<QO-3>,<fosforo>,<proc1d>,<TopSpin 3.6.4>,
      <Start of raw data processing
       em ME_mod = 2 NCOEF = 4096 LPBIN = 256K LB = 2 SI = 128K 
       data hash MD5: 128K
       F0 AE 0A 8E 44 52 EB 30 CC 31 55 C6 DB E4 1F 6A>)
(   3,<2022-09-16 14:20:43.670 +0200>,<QO-3>,<fosforo>,<proc1d>,<TopSpin 3.6.4>,
      <ft FT_mod = 6 PKNL = 1 SI = 128K 
       data hash MD5: 128K
       12 3F 4C 9F F8 69 EF 41 98 27 44 7A 54 B5 E2 23>)
(   4,<2022-09-16 14:20:44.467 +0200>,<QO-3>,<fosforo>,<proc1d>,<TopSpin 3.6.4>,
      <apk 
       data hash MD5: 128K
       25 5C 07 73 86 49 7B 16 19 A0 81 1E EE A4 A6 12>)
(   5,<2022-09-16 14:20:44.561 +0200>,<QO-3>,<fosforo>,<proc1d>,<TopSpin 3.6.4>,
      <abs n ABSG = 5 
       data hash MD5: 128K
       58 06 1A 06 29 1E 24 E7 71 D2 20 F4 E0 76 20 9F>)
##END=

$$ hash MD5
$$ 0C 59 E2 E8 EF B9 8B 7E D6 66 54 CA A5 33 BE 76
