# Supplementary material for: Gold(I) Catalysis Applied to the Stereoselective Synthesis of Indeno[2,1-b]thiochromene Derivatives and Seleno Analogues
Source: Org Lett. 2022 Oct 24;24(43):8077–82. doi: 10.1021/acs.orglett.2c03411 (PMC9641678; doi:10.1021/acs.orglett.2c03411)
Supplement: Supplementary file 2 — ol2c03411_si_002.zip [file ol2c03411_si_002.zip › FID/3s/13C/pulseprogram]

# 1 "C:/Bruker/TopSpin3.6.4/exp/stan/nmr/lists/pp/udeft"
;udeft
;avance-version (12/01/11)
;UDEFT
;1D sequence using
;   flip back pulse at the end of acquisition to decrease
;      relaxation delay d1 
;   and NOE
;
;M. Piotto, M. Bourdonneau, K. Elbayed, J.-M. Wieruszeski &
;   G. Lippens, Magn. Reson. Chem. 44, 943-947 (2006)
;
;$CLASS=HighRes
;$DIM=1D
;$TYPE=
;$SUBTYPE=
;$COMMENT=


# 1 "C:/Bruker/TopSpin3.6.4/exp/stan/nmr/lists/pp/Avance.incl" 1
;Avance3aqs.incl
;   for AV III with AQS IPSO
;
;avance-version (15/06/05)
;
;$CLASS=HighRes Incl
;$COMMENT=
# 170 "C:/Bruker/TopSpin3.6.4/exp/stan/nmr/lists/pp/Avance.incl"
;$Id: Avance3aqs.incl,v 1.1.8.3 2015/03/05 16:46:54 ber Exp $
# 19 "C:/Bruker/TopSpin3.6.4/exp/stan/nmr/lists/pp/udeft" 2

# 1 "C:/Bruker/TopSpin3.6.4/exp/stan/nmr/lists/pp/Delay.incl" 1
;Delay.incl  -  include file for commonly used delays
;
;version (13/08/07)
;
;$CLASS=HighRes Incl
;$COMMENT=

# 9 "C:/Bruker/TopSpin3.6.4/exp/stan/nmr/lists/pp/Delay.incl"
;general delays

define delay DELTA
define delay DELTA1
define delay DELTA2
define delay DELTA3
define delay DELTA4
define delay DELTA5
define delay DELTA6
define delay DELTA7
define delay DELTA8
define delay DELTA9
define delay DELTA10
define delay DELTA11
define delay DELTA12
define delay DELTA13
define delay DELTA14
define delay DELTA15
define delay DELTA16

define delay TAU
define delay TAU1
define delay TAU2
define delay TAU3
define delay TAU4
define delay TAU5
define delay TAU6
define delay TAU7
define delay TAU8
define delay TAU9
# 40 "C:/Bruker/TopSpin3.6.4/exp/stan/nmr/lists/pp/Delay.incl"
define delay INCR1
define delay INCR2
define delay INCR3
define delay INCR4
define delay INCR5
define delay INCR6


;delays for centering pulses
# 50 "C:/Bruker/TopSpin3.6.4/exp/stan/nmr/lists/pp/Delay.incl"
define delay CEN_HN1
define delay CEN_HN2
define delay CEN_HN3
define delay CEN_HC1
define delay CEN_HC2
define delay CEN_HC3
define delay CEN_HC4
define delay CEN_HP1
define delay CEN_HP2
define delay CEN_CN1
define delay CEN_CN2
define delay CEN_CN3
define delay CEN_CN4
define delay CEN_CP1
define delay CEN_CP2


;loop counters
# 69 "C:/Bruker/TopSpin3.6.4/exp/stan/nmr/lists/pp/Delay.incl"
define loopcounter COUNTER
define loopcounter SCALEF
define loopcounter FACTOR1
define loopcounter FACTOR2
define loopcounter FACTOR3
define loopcounter FACTOR4
define loopcounter FACTOR5
define loopcounter FACTOR6


# 80 "C:/Bruker/TopSpin3.6.4/exp/stan/nmr/lists/pp/Delay.incl"
;$Id: Delay.incl,v 1.14.2.1 2013/08/30 09:43:33 ber Exp $
# 20 "C:/Bruker/TopSpin3.6.4/exp/stan/nmr/lists/pp/udeft" 2


# 23 "C:/Bruker/TopSpin3.6.4/exp/stan/nmr/lists/pp/udeft"
"d11=30m"
"d12=20u"


"TAU=0.0030200"
# 29 "C:/Bruker/TopSpin3.6.4/exp/stan/nmr/lists/pp/udeft"
"DELTA=d1-30m"
"DELTA2=aq+TAU"


"acqt0=-p1*2/3.1416"
# 1 "mc_line 36 file C:/Bruker/TopSpin3.6.4/exp/stan/nmr/lists/pp/udeft exp. def. part of mc cmd. before ze"
; dimension 1D; AQ_mode 
define delay MCWRK
define delay MCREST
"MCREST = 30m - 30m"
"MCWRK = 0.333333*30m"

    dccorr
# 36 "C:/Bruker/TopSpin3.6.4/exp/stan/nmr/lists/pp/udeft"
# 36 "C:/Bruker/TopSpin3.6.4/exp/stan/nmr/lists/pp/udeft"
1 ze
# 1 "mc_line 36 file C:/Bruker/TopSpin3.6.4/exp/stan/nmr/lists/pp/udeft exp. def. of mc cmd. after ze"
# 37 "C:/Bruker/TopSpin3.6.4/exp/stan/nmr/lists/pp/udeft"
  d20 do:f2
  d12 pl12:f2
  30s cpd2:f2
# 1 "mc_line 40 file C:/Bruker/TopSpin3.6.4/exp/stan/nmr/lists/pp/udeft exp. start label for mc cmd."
2 MCWRK  * 2
LBLF0, MCWRK pl1:f1
  MCREST
# 41 "C:/Bruker/TopSpin3.6.4/exp/stan/nmr/lists/pp/udeft"
  DELTA 
  p1 ph1
  gosc ph31
  4u
  (p13:sp5 ph2:r):f1
  4u
  DELTA2 pl1:f1
  p1 ph3
  4u
  (p26:sp8 ph4):f1
  4u
  lo to 2 times ns
# 1 "mc_line 53 file C:/Bruker/TopSpin3.6.4/exp/stan/nmr/lists/pp/udeft exp. mc cmd. in line"
  MCWRK wr #0
  MCWRK zd
  lo to LBLF0 times td0

# 54 "C:/Bruker/TopSpin3.6.4/exp/stan/nmr/lists/pp/udeft"
  d12 do:f2
exit


ph1=0
ph2=1
ph3=0 
ph4=0 2
ph31=0
# 65 "C:/Bruker/TopSpin3.6.4/exp/stan/nmr/lists/pp/udeft"
;pl1 : f1 channel - power level for pulse (default)
;pl12: f2 channel - power level for CPD/BB decoupling
;sp5: f1 channel - shaped pulse (180degree)
;spnam5: Crp60comp.4  (Crp80comp.4)
;sp8: f1 channel - shaped pulse (180degree)
;spnam8: Crp60,0.5,20.1 (Crp80,0.5,20.1)
;p1 : f1 channel -  high power pulse
;p13: f1 channel - 180 degree shaped pulse
;     = 2msec for Crp60comp.4 (Crp80comp.4)
;p26: f1 channel - 180 degree shaped pulse
;     = 500us for Crp60,0.5,20.1 (Crp80,0.5,20.1)
;d1 : relaxation delay; 3 to 4s for all molecules
;d11: delay for disk I/O                             [30 msec]
;d12: delay for power switching                      [20 usec]
;d20: set to 5 times longest T1                      [200 s]
;ns: 1 * n, total number of scans: NS * TD0
;ds=0
;cpd2: decoupling according to sequence defined by cpdprg2
;pcpd2: f2 channel - 90 degree pulse for decoupling sequence


;aq: acquisition time 360 ms - do not change this value !
# 89 "C:/Bruker/TopSpin3.6.4/exp/stan/nmr/lists/pp/udeft"
;Processing

;ME_mod=LPfc
;NCOFF=4096
;LPBIN= 256k

;LB=2 
# 99 "C:/Bruker/TopSpin3.6.4/exp/stan/nmr/lists/pp/udeft"
;$Id: udeft,v 1.5.2.2 2020/02/11 08:08:03 ber Exp $
