# Supplementary material for: Gold(I) Catalysis Applied to the Stereoselective Synthesis of Indeno[2,1-b]thiochromene Derivatives and Seleno Analogues
Source: Org Lett. 2022 Oct 24;24(43):8077–82. doi: 10.1021/acs.orglett.2c03411 (PMC9641678; doi:10.1021/acs.orglett.2c03411)
Supplement: Supplementary file 2 — ol2c03411_si_002.zip [file ol2c03411_si_002.zip › FID/3s/13C/specpar]

##TITLE= Parameter file, TopSpin 3.6.4
##JCAMPDX= 5.0
##DATATYPE= Parameter Values
##NPOINTS= 1823	$$ modification sequence number
##ORIGIN= Bruker BioSpin GmbH
##OWNER= root
$$ 2021-12-17 19:35:23.675 +0100  PCT@fosforo
$$ C:/Bruker/TopSpin3.6.4/conf/instr/spect/specpar
$$ process C:\Bruker\TopSpin3.6.4\prog\mod\hconfserver.exe
##$ANCIEN= (0..7)
0 0 0 0 0 0 0 0
##$BF1= 100.13
##$BF2= 100.13
##$BF3= 100.13
##$DEC= 1
##$DECB= 1
##$DEF19F= yes
##$DEFRSEL= yes
##$HPMOD= (0..7)
0 0 0 0 0 0 0 0
##$HPPRECH= (0..15)
-1 -1 -1 -1 -1 -1 -1 -1 -1 -1 -1 -1 -1 -1 -1 -1
##$HPSELECT= no
##$LOCSW19F= -1
##$LOCSW2H= -1
##$NUC1= 6
##$NUC2= 0
##$NUC3= 0
##$NUC4= 0
##$NUC5= 0
##$NUC6= 0
##$NUC7= 0
##$NUC8= 0
##$NUCARR= (0..123)
300.17 300.17 46.077922615 320.173250756 228.666432259 44.173275346 116.657459455
42.179327082 32.249238219 96.306464756 75.477806534 21.691235739 30.41596195
40.692416977 282.441992819 23.696308303 79.40066823 18.37531178 78.21487366
59.635335218 121.511043261 23.0410492 29.410383445 24.481039733 14.007051834
7.688269219 20.201528049 72.91653697 16.922185808 16.926697363 29.927876525
78.953559012 16.967097243 74.409795671 9.718838223 71.221558026 26.823344287
79.591495304 85.259365278 18.781045565 72.044864302 91.541956397 10.470875136
51.396950444 57.246960572 15.662036127 75.204531766 81.065465081 11.54934092
28.981242403 98.216986772 13.008833497 14.708924337 27.904697707 73.470119489
19.561856774 19.972396282 67.563242154 13.823281757 15.492881327 9.56475796
13.73607937 12.150338292 13.968510006 63.682506316 66.617253398 65.634436784
65.775138469 98.211868873 106.95735184 111.935290074 71.832412981 38.899681669
78.553714561 94.702941607 60.056470726 83.477835316 24.745777666 39.370723441
29.820259577 33.357675978 39.60533031 42.40093659 91.912054 16.359265 10.085712
12.517089 10.325848 74.622262 32.958666 9.215219 12.096851 72.160868 10.325848
14.468194 64.056278 8.644896 24.884093 52.52766682 14.4711957 34.2313868
24.4068227 12.0278119 7.5552789 35.98918232 12.506243858 67.61209182 68.29347772
6.850872963 23.30940118 5.1569206 5.6161807 64.526896533 5.1899393 53.762914397
19.845988691 171.46670944 173.149576525 62.797362018 48.23518179 5.52733038
10.896171 100 100
##$NUCOFFS= (0..127)
<7Li> <> <> <> <> <> <> <> <> <> <> <> <> <> <> <> <> <> <> <> <> <> <>
<> <> <> <> <> <> <> <> <> <> <> <> <> <> <> <> <> <> <> <> <> <> <> <>
<> <> <> <> <> <> <> <> <> <> <> <> <> <> <> <> <> <> <> <> <> <> <> <>
<> <> <> <> <> <> <> <> <> <> <> <> <> <> <> <> <> <> <> <> <> <> <> <>
<> <> <> <> <> <> <> <> <> <> <> <> <> <> <> <> <> <> <> <> <> <> <> <>
<> <> <> <> <> <> <> <> <>
##$OBS= 1
##$OFFS= (0..127)
0 0 0 0 0 0 0 0 0 0 0 0 0 0 0 0 0 0 0 0 0 0 0 0 0 0 0 0 0 0 0 0 0 0 0 0
0 0 0 0 0 0 0 0 0 0 0 0 0 0 0 0 0 0 0 0 0 0 0 0 0 0 0 0 0 0 0 0 0 0 0 0
0 0 0 0 0 0 0 0 0 0 0 0 0 0 0 0 0 0 0 0 0 0 0 0 0 0 0 0 0 0 0 0 0 0 0 0
0 0 0 0 0 0 0 0 0 0 0 0 0 0 0 0 0 0 0 0
##$OFFSF= (0..7)
0 0 0 0 0 0 0 0
##$OFFSH= (0..7)
0 0 0 0 0 0 0 0
##$OFFSX= (0..7)
0 0 0 0 0 0 0 0
##$OFFSXAS= (0..7)
0 0 0 0 0 0 0 0
##$OFSF1= 0
##$OFSF2= 0
##$OFSH1= 0
##$OFSH2= 0
##$OFSH3= 0
##$OFSX1= 0
##$OFSX2= 0
##$OFSY= 0
##$PACOIL= (0..15)
0 0 0 0 0 0 0 0 0 0 0 0 0 0 0 0
##$PRECHAN= (0..15)
-1 2 0 1 -1 -1 -1 -1 -1 -1 -1 -1 -1 -1 -1 -1
##$RECPRE= (0..15)
-1 0 -1 -1 -1 -1 -1 -1 -1 -1 -1 -1 -1 -1 -1 -1
##$RECPRFX= (0..15)
1 0 0 0 0 0 0 0 0 0 0 0 0 0 0 0
##$RECSEL= (0..15)
0 0 1 0 0 0 0 0 0 0 0 0 0 0 0 0
##$SELREC= (0..9)
0 0 0 0 0 0 0 0 0 0
##$SFO1= 116.657459
##$SFO2= 300.17
##$SFO3= 300.17
##$SFO4= 300.17
##$SFO5= 300.17
##$SFO6= 300.17
##$SFO7= 300.17
##$SFO8= 300.17
##$TY= (0..123)
0 0 0 0 0 0 0 0 0 0 0 0 0 0 0 0 0 0 0 0 0 0 0 0 0 0 0 0 0 0 0 0 0 0 0 0
0 0 0 0 0 0 0 0 0 0 0 0 0 0 0 0 0 0 0 0 0 0 0 0 0 0 0 0 0 0 0 0 0 0 0 0
0 0 0 0 0 0 0 0 0 0 0 0 0 0 0 0 0 0 0 0 0 0 0 0 0 0 0 0 0 0 0 0 0 0 0 0
0 0 0 0 0 0 0 0 0 0 0 0 0 0 0 0
##END=
