# Supplementary material for: Gold(I) Catalysis Applied to the Stereoselective Synthesis of Indeno[2,1-b]thiochromene Derivatives and Seleno Analogues
Source: Org Lett. 2022 Oct 24;24(43):8077–82. doi: 10.1021/acs.orglett.2c03411 (PMC9641678; doi:10.1021/acs.orglett.2c03411)
Supplement: Supplementary file 2 — ol2c03411_si_002.zip [file ol2c03411_si_002.zip › FID/3s/1H/audita.txt]

##TITLE= Audit trail, TopSpin 3.6.4
##JCAMPDX= 5.01
##ORIGIN= Bruker BioSpin GmbH
##OWNER= QO-3
$$ C:/RMN Usuarios/QO-3/Cintia/cv600-f1/4/audita.txt
##AUDIT TRAIL=  $$ (NUMBER, WHEN, WHO, WHERE, PROCESS, VERSION, WHAT)
(   1,<2022-09-20 14:53:55.131 +0200>,<QO-3>,<fosforo>,<go4>,<TopSpin 3.6.4>,
      <created by zg on data set with UUID '25bcca02-38e3-11ed-8921-6805ca5a771a'
       started at 2022-09-20 14:52:56.052 +0200,
       POWCHK enabled, PULCHK disabled,
       completed at 2022-09-20 14:53:55.115 +0200

       configuration hash MD5:
       F6 7F 6B 3A 03 AA 84 1F 28 79 14 E5 A1 7C 39 39
       data hash MD5: 30046
       4A 79 98 7B 20 A0 19 B2 0E 16 1A 42 B8 F8 6F 23
>)
##END=

$$ hash MD5
$$ 4B 2D 03 C2 FC 8F 95 DC 6C B6 38 F8 16 A8 E4 78
