# Supplementary material for: Gold(I) Catalysis Applied to the Stereoselective Synthesis of Indeno[2,1-b]thiochromene Derivatives and Seleno Analogues
Source: Org Lett. 2022 Oct 24;24(43):8077–82. doi: 10.1021/acs.orglett.2c03411 (PMC9641678; doi:10.1021/acs.orglett.2c03411)
Supplement: Supplementary file 2 — ol2c03411_si_002.zip [file ol2c03411_si_002.zip › FID/3s/1H/pdata/1/auditp.txt]

##TITLE= Audit trail, TOPSPIN		Version 1.3
##JCAMPDX= 5.01
##ORIGIN= Bruker BioSpin GmbH
##OWNER= QO-3
$$ /home/QO-3/data/Cintia/nmr/cv600-f2-h/1/pdata/1/auditp.txt
##AUDIT TRAIL=  $$ (NUMBER, WHEN, WHO, WHERE, VERSION, WHAT)
(   1,<2016-10-05 10:06:02.251 +0200>,<QO-3>,<fosforo>,<TOPSPIN 1.3>,
      <acquisition in progress>)
(   2,<2016-10-05 10:06:52.958 +0200>,<QO-3>,<fosforo>,<TOPSPIN 1.3>,
      <Start of raw data processing
       ft FT_mod = 6 PKNL = 1 SI = 32K 
       data hash MD5: 32K
       B5 86 F3 E8 5F D2 F4 7B D6 CF 63 D7 18 B1 E0 B2>)
(   3,<2016-10-05 10:06:53.830 +0200>,<QO-3>,<fosforo>,<TOPSPIN 1.3>,
      <apk 
       data hash MD5: 32K
       B7 FA 4F AA 13 37 F5 29 42 0F C0 E3 9A 72 57 FE>)
##END=

$$ hash MD5
$$ D9 1B 33 66 1A 8F B2 6F 8B 17 85 94 10 3C A1 AB
